# Supplementary material for: Effect of resistance circuit training on comprehensive health indicators in older adults: a systematic review and meta-analysis
Source: Sci Rep. 2024 Apr 17;14:8823. doi: 10.1038/s41598-024-59386-9 (PMC11021536; doi:10.1038/s41598-024-59386-9)
Supplement: Supplementary file 2 — Supplementary Information 2. [file 41598_2024_59386_MOESM2_ESM.xlsx]

## Sheet: Sheet1
Supplementary Material A2：Certainty of Evidence
Outcomes	Sample size	MD/SMD [95% CI]	Risk of Bias	Inconsistency	Indirectness	Imprecision	Publication Bias	Quality of Evidence
Upper limb muscle function: Overall	370	2.09 [1.70, 2.48]*	Serious (-1)	Serious (-1)	No	No	Undetected	Low
Upper limb muscle function: Push	208	2.07 [1.66, 2.48]*	Serious (-1)	No	No	Serious (-1)	Undetected	Low
Upper limb muscle function: Pull	162	2.08 [1.21, 2.96]*	Serious (-1)	Serious (-1)	No	Serious (-1)	Undetected	Very low
Lower limb muscle function: Overall	316	2.03 [1.56, 2.51]*	Serious (-1)	Serious (-1)	No	Serious (-1)	Undetected	Very low
Lower limb muscle function: Knee	251	2.08 [1.49, 2.67]*	Serious (-1)	Serious (-1)	No	Serious (-1)	Undetected	Very low
Lower limb muscle function: Hip	65	1.78 [1.17, 2.39]*	Serious (-1)	No	No	Serious (-1)	Undetected	Low
Cardiovascular endurance	125	94.18 [25.69, 162.67]	Serious (-1)	Serious (-1)	No	Serious (-1)	Undetected	Very low
GDLAM	125	-1.35 [-1.73, -0.96]*	Serious (-1)	No	No	Serious (-1)	Undetected	Low
Systolic blood pressure: Overall	189	-9.79 [-13.26, -6.31]	Serious (-1)	No	No	Serious (-1)	Undetected	Low
Systolic blood pressure: Moderate to low intensity	89	-13.79 [-18.28, -9.3]	Serious (-1)	No	No	Serious (-1)	Undetected	Low
Systolic blood pressure: High intensity	100	-3.82 [-9.31, 1.66]	Serious (-1)	No	No	Serious (-1)	Undetected	Low
Diastolic blood pressure: Overall	189	-4.37 [-6.59 -2.15]	Serious (-1)	No	No	Serious (-1)	Undetected	Low
Diastolic blood pressure: Moderate to low intensity	89	-6.47 [-9.64, -3.48]	Serious (-1)	No	No	Serious (-1)	Undetected	Low
Diastolic blood pressure:High intensity	100	-1.77 [-5.1, 1.56]	Serious (-1)	No	No	Serious (-1)	Undetected	Low
Fat Mass	92	-5.3 [-10.48,-0.29]	Serious (-1)	Serious (-1)	No	Serious (-1)	Undetected	Very low
Lean Mass	137	1.42 [0.83,2.01]	Serious (-1)	No	No	Serious (-1)	Undetected	Low
BMI: Overrall	368	-1.22 [-2.16,-0.26]	Serious (-1)	Serious (-1)	No	Serious (-1)	Undetected	Very low
BMI:Moderate to low intensity	100	-0.09 [-1.2,1.01]	Serious (-1)	No	No	Serious (-1)	Undetected	Low
BMI:High intensity	268	-1.49 [-2.59,-0.38]	Serious (-1)	Serious (-1)	No	Serious (-1)	Undetected	Very low
Body weight: Overrall	310	-1.28 [-1.78,-0.78]	Serious (-1)	No	No	No	Undetected	Moderate
Body weight: Moderate to low intensity	100	-0.2 [-3.16,-2.77]	Serious (-1)	No	No	Serious (-1)	Undetected	Low
Body weight: :High intensity	210	-1.31 [-1.82,-0.8]	Serious (-1)	Serious (-1)	No	Serious (-1)	Undetected	Very low
		* SMD	Serious: Less than 75% included studies were assessed as low risk	Serious: I² > 50%	Serious: Significant study design differences	Serious: N < 300 (defining optimal sample size) or wide CI (the upper or lower CI crossed the MCID for MD or 0.45 for SMD)	Serious: Reported conflicts of interest or sponsors
